# Supplementary material for: Chemical Constituents of Thesium chinense Turcz and Their In Vitro Antioxidant, Anti-Inflammatory and Cytotoxic Activities
Source: Molecules. 2023 Mar 16;28(6):2685. doi: 10.3390/molecules28062685 (PMC10054634; doi:10.3390/molecules28062685)
Supplement: Supplementary file 1 [file molecules-28-02685-s001.zip]

Archive with 1 entries (1 files):
- molecules-2238612-SI.pdf
